# Supplementary material for: Tumor-infiltrating lymphocytes predict prognosis of breast cancer patients treated with anti-Her-2 therapy
Source: Oncotarget. 2016 Dec 23;8(3):5219–32. doi: 10.18632/oncotarget.14124 (PMC5354903; doi:10.18632/oncotarget.14124)
Supplement: Supplementary file 2 [file oncotarget-08-5219-s002.xlsx]

## Sheet: FOXP3
			Intratumoral(count)				Stromal(count)
Name	M R No.	P S No.	FOXP3-1	FOXP3-2	FOXP3-3	Average	FOXP3-1	FOXP3-2	FOXP3-3	Average
1	100845	330406	4	9	6	6.33333	20	14	28	20.6667
2	103998	341104	3	5	7	5	13	14	20	15.6667
3	106164	277109	3	3	4	3.33333	16	21	23	20
4	109773	284662	8	5	10	7.66667	25	17	13	18.3333
5	115478	363278	3	7	5	5	22	20	19	20.3333
6	117376	299829	6	7	9	7.33333	10	18	15	14.3333
7	120339	306102	10	9	7	8.66667	105	159	20	94.6667
8	120439	317968	8	7	9	8	13	9	11	11
9	120805	367316	1	4	5	3.33333	2	6	10	6
10	121879	308419	2	6	3	3.66667	29	22	10	20.3333
11	122843	310062	12	11	11	11.3333	32	24	31	29
12	125579	360972	6	7	10	7.66667	21	14	15	16.6667
13	126880	371873	3	4	4	3.66667	5	2	15	7.33333
14	127062	317110	6	3	6	5	26	12	13	17
15	127492	370915	12	14	7	11	25	12	9	15.3333
16	128091	344476	6	8	5	6.33333	15	18	11	14.6667
17	130183	322223	13	9	19	13.6667	35	24	27	28.6667
18	131713	324449	9	8	8	8.33333	9	4	11	8
19	133481	329311	10	7	12	9.66667	11	17	27	18.3333
20	134154	332440	12	15	15	14	32	16	8	18.6667
21	135396	331239	3	4	5	4	12	22	24	19.3333
22	136307	405285	18	17	19	18	13	15	24	17.3333
23	136368	332921	7	6	11	8	13	18	10	13.6667
24	139624	340174	8	4	5	5.66667	16	28	14	19.3333
25	143687	345440	6	7	11	8	24	12	20	18.6667
26	147220	425807	15	18	10	14.3333	15	20	15	16.6667
27	149545	354984	8	4	5	5.66667	17	14	24	18.3333
28	149919	355558	7	6	5	6	27	22	15	21.3333
29	151951	358752	8	9	10	9	28	39	38	35
30	152720	360021	9	12	8	9.66667	9	18	14	13.6667
31	153328	361148	15	14	10	13	27	15	16	19.3333
32	154950	363013	14	12	14	13.3333	16	24	19	19.6667
33	154978	363455	8	7	5	6.66667	17	16	23	18.6667
34	154993	363832	11	17	18	15.3333	7	18	12	12.3333
35	155580	402632	4	5	3	4	34	23	32	29.6667
36	157136	367116	5	6	15	8.66667	15	10	17	14
37	157883	368252	4	9	6	6.33333	25	8	15	16
38	158379	369090	6	12	7	8.33333	11	15	19	15
39	159065	370159	12	10	13	11.6667	18	14	28	20
40	159179	370525	15	16	15	15.3333	18	14	16	16
41	160253	372149	12	15	14	13.6667	20	14	12	15.3333
42	160609	372765	6	4	9	6.33333	19	27	14	20
43	160652	372480	16	21	18	18.3333	13	26	24	21
44	161872	375663	8	14	5	9	14	9	23	15.3333
45	162211	375388	4	5	8	5.66667	20	13	17	16.6667
46	162934	376675	15	6	7	9.33333	25	7	9	13.6667
47	163348	377323	15	1	8	8	18	11	19	16
48	163990	378282	3	6	11	6.66667	14	15	13	14
49	164054	378411	5	3	8	5.33333	32	16	25	24.3333
50	164173	377794	6	9	5	6.66667	10	21	13	14.6667
51	164989	379950	8	13	8	9.66667	18	11	20	16.3333
52	165609	380886	8	5	7	6.66667	30	18	24	24
53	165860	381312	4	6	8	6	14	13	17	14.6667
54	166842	387174	3	6	6	5	38	40	36	38
55	167931	385013	10	3	3	5.33333	18	15	26	19.6667
56	167980	384780	5	7	6	6	11	24	15	16.6667
57	168534	391608	4	7	9	6.66667	15	9	23	15.6667
58	168960	386451	7	2	5	4.66667	12	20	15	15.6667
59	169408	387337	7	5	8	6.66667	2	10	8	6.66667
60	171084	394531	14	15	17	15.3333	54	20	14	29.3333
61	171171	390177	10	11	11	10.6667	47	10	24	27
62	172007	391787	13	7	6	8.66667	8	25	17	16.6667
63	172698	392756	7	9	4	6.66667	16	24	17	19
64	176398	402333	7	5	4	5.33333	14	14	4	10.6667
65	177557	400604	5	5	4	4.66667	17	14	29	20
66	180198	407533	2	6	8	5.33333	32	81	11	41.3333
67	180770	414424	6	4	7	5.66667	30	24	20	24.6667
68	180834	405584	12	9	5	8.66667	9	18	23	16.6667
69	180913	406093	5	4	7	5.33333	15	20	12	15.6667
70	182098	415344	13	10	15	12.6667	21	31	15	22.3333
71	182143	408155	5	6	4	5	34	14	18	22
72	182523	408616	5	8	7	6.66667	16	18	13	15.6667
73	182642	409031	5	7	12	8	2	7	23	10.6667
74	182698	409184	5	2	3	3.33333	10	17	23	16.6667
75	182822	409255	2	4	3	3	15	11	21	15.6667
76	182857	409188	16	15	17	16	22	11	17	16.6667
77	183553	411008	3	2	5	3.33333	14	20	30	21.3333
78	183607	414259	9	6	11	8.66667	9	25	12	15.3333
79	183631	410934	15	9	11	11.6667	25	14	32	23.6667
80	184288	412035	8	9	13	10	32	12	19	21
81	184309	384778	9	12	15	12	37	66	45	49.3333
82	184826	412921	11	10	12	11	20	14	13	15.6667
83	187843	417775	4	2	8	4.66667	32	28	37	32.3333
84	187973	417681	3	8	6	5.66667	16	13	20	16.3333
85	188473	426981	14	13	12	13	32	24	14	23.3333
86	189114	419515	17	18	5	13.3333	50	36	38	41.3333
87	192024	424134	6	9	4	6.33333	30	12	21	21
88	192252	424567	16	5	13	11.3333	19	36	25	26.6667
89	193799	427273	13	8	11	10.6667	14	9	17	13.3333
90	194455	428159	6	4	7	5.66667	18	15	10	14.3333
91	194736	428529	9	6	4	6.33333	18	13	11	14
92	195642	430063	7	5	3	5	37	35	25	32.3333
93	196205	431313	5	7	4	5.33333	17	10	26	17.6667
94	200206	451681	6	4	2	4	8	9	12	9.66667
95	205202	445074	8	6	4	6	13	18	12	14.3333
96	205261	445052	3	11	8	7.33333	34	40	56	43.3333
97	206119	446443	8	12	6	8.66667	15	10	16	13.6667
98	209170	451157	5	4	12	7	11	21	27	19.6667
Median						6.83333				17.1667
Minimum						3				6
Maximum						18.3333				94.6667
M R No.: Medical Record No.
P S No.: Pathological Section No.
For protecting the privacy,names of the patients are serial numbers instead.

## Sheet: CD68
			Intratumoral(count)				Stromal(count)
Name	M R No.	P S No.	CD68-1	CD68-2	CD68-3	Average	CD68-1	CD68-2	CD68-3	Average
1	100845	330406	36	59	40	45	52	108	85	81.6667
2	103998	341104	97	46	67	70	120	100	73	97.6667
3	106164	277109	46	72	60	59.3333	91	52	100	81
4	109773	284662	48	81	70	66.3333	82	95	118	98.3333
5	115478	363278	57	74	45	58.6667	91	102	45	79.3333
6	117376	299829	42	51	23	38.6667	77	110	85	90.6667
7	120339	306102	54	68	82	68	59	110	95	88
8	120439	317968	45	85	84	71.3333	76	61	84	73.6667
9	120805	367316	91	58	72	73.6667	94	57	76	75.6667
10	121879	308419	69	58	83	70	58	88	71	72.3333
11	122843	310062	85	63	94	80.6667	103	93	86	94
12	125579	360972	85	67	42	64.6667	61	58	105	74.6667
13	126880	371873	73	57	61	63.6667	30	45	60	45
14	127062	317110	61	86	102	83	115	130	104	116.333
15	127492	370915	24	44	27	31.6667	65	50	70	61.6667
16	128091	344476	51	65	44	53.3333	70	117	47	78
17	130183	322223	55	92	30	59	83	96	100	93
18	131713	324449	35	44	71	50	80	120	66	88.6667
19	133481	329311	30	35	46	37	96	118	73	95.6667
20	134154	332440	65	55	54	58	76	93	88	85.6667
21	135396	331239	28	46	88	54	69	70	143	94
22	136307	405285	88	56	69	71	59	87	61	69
23	136368	332921	67	69	40	58.6667	51	83	77	70.3333
24	139624	340174	34	55	69	52.6667	143	69	78	96.6667
25	143687	345440	75	70	82	75.6667	98	106	138	114
26	147220	425807	52	63	58	57.6667	104	76	93	91
27	149545	354984	33	76	36	48.3333	56	83	70	69.6667
28	149919	355558	43	68	57	56	128	94	87	103
29	151951	358752	60	80	51	63.6667	92	65	70	75.6667
30	152720	360021	34	12	50	32	70	60	85	71.6667
31	153328	361148	68	44	64	58.6667	92	48	30	56.6667
32	154950	363013	87	57	49	64.3333	70	55	40	55
33	154978	363455	73	85	61	73	123	80	103	102
34	154993	363832	58	66	72	65.3333	75	110	95	93.3333
35	155580	402632	75	70	65	70	100	154	86	113.333
36	157136	367116	63	54	88	68.3333	61	48	73	60.6667
37	157883	368252	50	62	47	53	126	73	85	94.6667
38	158379	369090	68	63	80	70.3333	125	77	108	103.333
39	159065	370159	84	82	130	98.6667	104	102	128	111.333
40	159179	370525	72	106	63	80.3333	53	77	67	65.6667
41	160253	372149	38	45	25	36	70	106	58	78
42	160609	372765	48	27	46	40.3333	102	47	81	76.6667
43	160652	372480	100	67	56	74.3333	143	138	106	129
44	161872	375663	60	76	73	69.6667	42	61	84	62.3333
45	162211	375388	29	20	56	35	93	48	83	74.6667
46	162934	376675	82	93	60	78.3333	77	63	54	64.6667
47	163348	377323	40	20	56	38.6667	68	69	98	78.3333
48	163990	378282	65	83	60	69.3333	98	139	90	109
49	164054	378411	37	48	26	37	67	35	70	57.3333
50	164173	377794	72	63	73	69.3333	48	65	71	61.3333
51	164989	379950	15	82	16	37.6667	69	47	82	66
52	165609	380886	0	79	58	45.6667	98	76	95	89.6667
53	165860	381312	80	58	74	70.6667	89	160	118	122.333
54	166842	387174	23	23	35	27	70	94	59	74.3333
55	167931	385013	29	40	34	34.3333	68	90	70	76
56	167980	384780	110	79	82	90.3333	59	89	68	72
57	168534	391608	109	97	83	96.3333	45	50	34	43
58	168960	386451	102	88	72	87.3333	49	50	73	57.3333
59	169408	387337	42	66	90	66	52	70	47	56.3333
60	171084	394531	27	23	36	28.6667	79	121	145	115
61	171171	390177	57	37	21	38.3333	83	98	94	91.6667
62	172007	391787	49	45	25	39.6667	27	32	20	26.3333
63	172698	392756	81	99	78	86	55	120	88	87.6667
64	176398	402333	91	96	74	87	86	70	98	84.6667
65	177557	400604	80	93	57	76.6667	63	34	68	55
66	180198	407533	31	44	57	44	72	66	74	70.6667
67	180770	414424	60	76	92	76	109	110	143	120.667
68	180834	405584	90	66	70	75.3333	90	127	90	102.333
69	180913	406093	41	62	53	52	104	77	105	95.3333
70	182098	415344	69	54	94	72.3333	53	61	78	64
71	182143	408155	64	32	51	49	67	63	40	56.6667
72	182523	408616	41	58	39	46	97	62	111	90
73	182642	409031	73	54	85	70.6667	93	56	83	77.3333
74	182698	409184	65	88	124	92.3333	66	69	93	76
75	182822	409255	40	35	61	45.3333	72	70	32	58
76	182857	409188	70	50	43	54.3333	123	146	122	130.333
77	183553	411008	106	77	54	79	81	63	63	69
78	183607	414259	57	81	69	69	110	122	119	117
79	183631	410934	61	56	45	54	54	114	128	98.6667
80	184288	412035	67	81	59	69	86	46	105	79
81	184309	384778	66	67	80	71	95	101	83	93
82	184826	412921	78	95	87	86.6667	125	132	116	124.333
83	187843	417775	46	33	58	45.6667	94	106	144	114.667
84	187973	417681	91	38	86	71.6667	35	69	49	51
85	188473	426981	83	95	83	87	74	122	66	87.3333
86	189114	419515	33	57	45	45	72	108	81	87
87	192024	424134	57	69	87	71	122	82	75	93
88	192252	424567	86	66	71	74.3333	89	94	92	91.6667
89	193799	427273	42	38	22	34	97	102	65	88
90	194455	428159	6	10	20	12	81	85	94	86.6667
91	194736	428529	83	53	60	65.3333	84	64	65	71
92	195642	430063	65	71	82	72.6667	67	106	70	81
93	196205	431313	60	73	65	66	70	79	67	72
94	200206	451681	54	73	74	67	67	50	63	60
95	205202	445074	64	50	93	69	143	154	67	121.333
96	205261	445052	97	84	60	80.3333	64	74	77	71.6667
97	206119	446443	43	53	45	47	84	114	106	101.333
98	209170	451157	63	81	77	73.6667	92	130	172	131.333
Median						66				81.3333
Minimum						12				26.3333
Maximum						98.6667				131.333
M R No.: Medical Record No.
P S No.: Pathological Section No.
For protecting the privacy,names of the patients are serial numbers instead.

## Sheet: IL17
			Intratumoral(count)				Stromal(count)
Name	M R No.	P S No.	IL17-1	IL17-2	IL17-3	Average	IL17-1	IL17-2	IL17-3	Average
1	100845	330406	2	1	0	1	3	3	4	3.33333
2	103998	341104	0	1	3	1.33333	5	3	4	4
3	106164	277109	0	0	2	0.666667	6	0	5	3.66667
4	109773	284662	0	1	3	1.33333	3	3	3	3
5	115478	363278	1	2	0	1	7	5	9	7
6	117376	299829	2	0	0	0.666667	4	6	7	5.66667
7	120339	306102	1	1	0	0.666667	9	4	2	5
8	120439	317968	1	1	2	1.33333	2	5	3	3.33333
9	120805	367316	0	2	3	1.66667	4	5	2	3.66667
10	121879	308419	3	3	4	3.33333	8	2	3	4.33333
11	122843	310062	9	6	5	6.66667	9	2	5	5.33333
12	125579	360972	1	0	2	1	2	5	0	2.33333
13	126880	371873	3	8	10	7	4	4	4	4
14	127062	317110	3	5	8	5.33333	7	5	3	5
15	127492	370915	0	5	8	4.33333	4	4	2	3.33333
16	128091	344476	2	0	3	1.66667	3	5	2	3.33333
17	130183	322223	8	4	12	8	2	6	8	5.33333
18	131713	324449	2	0	2	1.33333	7	5	2	4.66667
19	133481	329311	2	2	0	1.33333	3	3	5	3.66667
20	134154	332440	4	0	0	1.33333	6	2	3	3.66667
21	135396	331239	0	3	2	1.66667	4	3	5	4
22	136307	405285	2	0	1	1	7	3	5	5
23	136368	332921	1	2	1	1.33333	3	5	2	3.33333
24	139624	340174	12	7	9	9.33333	6	3	2	3.66667
25	143687	345440	1	2	0	1	8	1	3	4
26	147220	425807	2	0	3	1.66667	5	10	12	9
27	149545	354984	0	0	2	0.666667	4	2	5	3.66667
28	149919	355558	0	1	3	1.33333	1	2	3	2
29	151951	358752	1	2	0	1	14	15	12	13.6667
30	152720	360021	1	1	2	1.33333	5	5	3	4.33333
31	153328	361148	0	2	1	1	2	6	2	3.33333
32	154950	363013	3	1	0	1.33333	8	3	5	5.33333
33	154978	363455	2	2	0	1.33333	4	2	1	2.33333
34	154993	363832	0	2	2	1.33333	6	1	5	4
35	155580	402632	0	2	1	1	9	8	11	9.33333
36	157136	367116	0	1	2	1	8	2	8	6
37	157883	368252	0	2	1	1	4	6	4	4.66667
38	158379	369090	2	0	0	0.666667	2	3	6	3.66667
39	159065	370159	3	1	0	1.33333	2	4	4	3.33333
40	159179	370525	0	1	2	1	8	3	2	4.33333
41	160253	372149	1	1	1	1	5	3	7	5
42	160609	372765	0	1	0	0.333333	5	3	3	3.66667
43	160652	372480	1	1	3	1.66667	3	7	3	4.33333
44	161872	375663	4	3	2	3	7	1	4	4
45	162211	375388	0	1	2	1	9	5	7	7
46	162934	376675	0	2	1	1	3	1	5	3
47	163348	377323	4	2	2	2.66667	2	2	5	3
48	163990	378282	6	7	9	7.33333	5	4	3	4
49	164054	378411	5	8	4	5.66667	2	0	0	0.666667
50	164173	377794	7	6	5	6	6	1	4	3.66667
51	164989	379950	0	1	2	1	0	4	4	2.66667
52	165609	380886	1	1	2	1.33333	3	2	8	4.33333
53	165860	381312	0	1	1	0.666667	7	4	2	4.33333
54	166842	387174	1	2	2	1.66667	2	9	4	5
55	167931	385013	2	0	1	1	3	1	7	3.66667
56	167980	384780	0	1	2	1	7	2	3	4
57	168534	391608	13	5	7	8.33333	4	7	2	4.33333
58	168960	386451	0	1	2	1	6	1	6	4.33333
59	169408	387337	0	2	1	1	2	5	3	3.33333
60	171084	394531	2	0	2	1.33333	6	12	8	8.66667
61	171171	390177	1	1	2	1.33333	5	6	8	6.33333
62	172007	391787	0	2	2	1.33333	3	3	6	4
63	172698	392756	3	1	0	1.33333	3	0	0	1
64	176398	402333	1	0	0	0.333333	5	2	6	4.33333
65	177557	400604	1	2	0	1	2	1	3	2
66	180198	407533	2	3	4	3	7	11	4	7.33333
67	180770	414424	14	8	4	8.66667	3	8	9	6.66667
68	180834	405584	5	0	6	3.66667	7	7	4	6
69	180913	406093	4	3	5	4	2	4	4	3.33333
70	182098	415344	13	5	7	8.33333	6	3	4	4.33333
71	182143	408155	0	2	0	0.666667	3	2	5	3.33333
72	182523	408616	1	3	2	2	5	3	5	4.33333
73	182642	409031	0	2	1	1	1	2	3	2
74	182698	409184	3	0	2	1.66667	7	3	5	5
75	182822	409255	5	6	5	5.33333	8	7	3	6
76	182857	409188	3	1	2	2	3	6	2	3.66667
77	183553	411008	7	4	3	4.66667	6	2	5	4.33333
78	183607	414259	2	4	2	2.66667	3	2	4	3
79	183631	410934	0	2	1	1	2	3	7	4
80	184288	412035	0	2	1	1	6	5	2	4.33333
81	184309	384778	2	1	1	1.33333	8	3	7	6
82	184826	412921	3	2	1	2	3	6	4	4.33333
83	187843	417775	7	8	5	6.66667	5	7	11	7.66667
84	187973	417681	1	2	4	2.33333	13	15	10	12.6667
85	188473	426981	1	1	0	0.666667	2	5	2	3
86	189114	419515	0	3	0	1	9	9	8	8.66667
87	192024	424134	3	2	1	2	1	6	3	3.33333
88	192252	424567	3	5	7	5	0	8	14	7.33333
89	193799	427273	0	1	0	0.333333	5	6	9	6.66667
90	194455	428159	9	7	4	6.66667	3	5	3	3.66667
91	194736	428529	2	0	3	1.66667	8	8	9	8.33333
92	195642	430063	4	7	5	5.33333	2	8	11	7
93	196205	431313	0	2	1	1	8	7	5	6.66667
94	200206	451681	3	7	3	4.33333	3	9	6	6
95	205202	445074	1	0	3	1.33333	6	4	3	4.33333
96	205261	445052	5	3	2	3.33333	3	2	6	3.66667
97	206119	446443	0	0	3	1	7	5	3	5
98	209170	451157	6	4	9	6.33333	3	2	3	2.66667
Median						1.33333				4.33333
Minimum						0.333333				0.666667
Maximum						9.33333				13.6667
M R No.: Medical Record No.
P S No.: Pathological Section No.
For protecting the privacy,names of the patients are serial numbers instead.
